# Supplementary material for: Negative Effects of Rhizobacteria Association on Plant Recruitment of Generalist Predators
Source: Plants (Basel). 2022 Mar 29;11(7):920. doi: 10.3390/plants11070920 (PMC9003080; doi:10.3390/plants11070920)
Supplement: Supplementary file 1 [file plants-11-00920-s001.zip]

Archive with 1 entries (1 files):
- plants-1487842-supplementary.pdf
